# Supplementary material for: Mathematical Modeling of the Role of Mitochondrial Fusion and Fission in Mitochondrial DNA Maintenance
Source: PLoS One. 2013 Oct 11;8(10):e76230. doi: 10.1371/journal.pone.0076230 (PMC3795767; doi:10.1371/journal.pone.0076230)
Supplement: Code S1 — (ZIP) [file pone.0076230.s008.zip]

Archive with 11 entries (8 files):
- mitoFusionFission/
- mitoFusionFission/mitoff.cpp
- mitoFusionFission/mitoff_function.h
- mitoFusionFission/Random.cpp
- mitoFusionFission/README.txt
- __MACOSX/
- __MACOSX/mitoFusionFission/
- __MACOSX/mitoFusionFission/._README.txt
- mitoFusionFission/runProgram.sh
- __MACOSX/mitoFusionFission/._runProgram.sh
- mitoFusionFission/setUpRandLib.sh
