# Supplementary material for: Mathematical Modeling of the Role of Mitochondrial Fusion and Fission in Mitochondrial DNA Maintenance
Source: PLoS One. 2013 Oct 11;8(10):e76230. doi: 10.1371/journal.pone.0076230 (PMC3795767; doi:10.1371/journal.pone.0076230)
Supplement: Code S1 — (ZIP) [file pone.0076230.s008.zip › mitoFusionFission/mitoff.cpp]

#define FILENAME "mitoff"
#define FILENAME1 "mitoff1"

unsigned short int timeLimit;
float repliVmax, deathVal,deathAdv,outFreq;
unsigned short int wtMaintain;
float fissVal,fusiVal;
unsigned short int ttlDmgVal,unitTtlVal,unitDmgVal;
char distStore;

const float dfctLimit = 0.8;
const unsigned short int unit_ttl = 10;
const unsigned short int dfct_limit =8;
const unsigned short int mitoMax =2000; // maximum mitochondria number in cell
const unsigned short int child_max= 30;
const unsigned short int ttl_max =60; // maximum mitochondria size
const unsigned short int ele_len =8; // number of compartment along x axis
const unsigned short int ele_width =2; // number of compartment along y axis
const unsigned short int ttl_ele=16;
const unsigned short int sizeSpan =2*ttl_max;
const unsigned int sizeM =(ttl_max+10); // value to define hypergeometric size
const unsigned int sizeL =sizeM*sizeM;
const unsigned int sizeK =sizeM*sizeM*sizeM;

const char screenDisplay =1; // supress output if 0

const float SMC = 0.0; // denovo mutation rate, 0 default
const unsigned int distSize = 1000000; // size of the array to hold output value
const unsigned int statSize = 10000;
const unsigned int mutSize = 100;

// need to be here as the function depend on the constant defined above
#include <stdio.h>
#include <stdlib.h>
#include <time.h>
#include <math.h>
#include <string.h>
#include "RandomLib/Random.hpp" // can be obtained from http://randomlib.sourceforge.net/

#include "mitoff_function.h"

int Size, Rank;

void replication_event(mitoStruct *mitoVec,double repliHold,
		 double r4, double r5,double r6,
		double storeRepli[],emptyStruct& empty,sysStateStruct& sysState)
{	
	// r4 to determine if there is dmg during repli
	// r5 to determine which segment in the mito to repli
	// r6 to determine in the case of damage, WT or MUT would replicate
	int k,repliMito, wt,seg_len=-1,repli_seg=-1;
	double MUT_ratio;
	
	repliMito = -1; //give a negative num, sanity check
	
	//determine which internal state should replicate
	//replication cannot occur with zero ttl, but the realization 
	//is done in repli_prob
	
	repliMito = binarySearch(storeRepli,2,sysState.mitoPop+1,repliHold);
	mitoStruct* repliVec = &(mitoVec[repliMito-1]);
	
	wt = (*repliVec).ttl - (*repliVec).dfct; //calculate the num of wt nucleoid
	
	//sanity check
	if (wt< 0 || (*repliVec).location < 0)
	{
		printf("prob in replication\n");
		printf("wt: %i, location: %i\n",wt,(*repliVec).location);
		exit (1);
	}
	
	int lenSizeCDF[child_max+1] = {0};
	
	// find out the segment length
	for (k=0;k<=child_max;k++)
	{
		if ( (*repliVec).ttl_child[k] == -1)
		{
			seg_len = k;
			break;
		}
		
		lenSizeCDF[k+1]=lenSizeCDF[k]+(*repliVec).ttl_child[k];
	}
	
	for (k=0;k<=(seg_len-1);k++) // decide which segment to undergo replication
	{
		if (r5>=(double)lenSizeCDF[k]/(double)lenSizeCDF[seg_len] &&\
				  r5 <(double)lenSizeCDF[k+1]/(double)lenSizeCDF[seg_len])
			repli_seg = k;
	}
	
	
	MUT_ratio = (float)(*repliVec).dfct_child[repli_seg]/
			((*repliVec).ttl_child[repli_seg]);
	
	// even if no damage occured, it does not mean
	// that existing one would not replicate
	// if r6 > ratio, hence WT replication
	// if MUT_ratio =0, hence only WT repli,
	// as r6 will always be larger than 0
	if (r6 > MUT_ratio)
	{
		if (r4 > SMC) // r4 > SMC, no damage occur
		{
			(*repliVec).ttl = (*repliVec).ttl + 1;
			(*repliVec).ttl_child[repli_seg] = \
					(*repliVec).ttl_child[repli_seg]+1;
					
			sysState.cTtl++;
			
		}
		else // if r4 < SMC, damage occur
		{
			(*repliVec).ttl = (*repliVec).ttl + 1;
			(*repliVec).dfct = (*repliVec).dfct + 1;
			(*repliVec).ttl_child[repli_seg]=\
					(*repliVec).ttl_child[repli_seg]+1;
			(*repliVec).dfct_child[repli_seg]=\
					(*repliVec).dfct_child[repli_seg]+1;
					
			sysState.cTtl++;
			sysState.cDfct++;
		}
		
	}
	else // if smaller then MUT replicate
	{
		(*repliVec).ttl=(*repliVec).ttl+1;
		(*repliVec).dfct=(*repliVec).dfct+1;
		(*repliVec).ttl_child[repli_seg]=\
				(*repliVec).ttl_child[repli_seg]+1;
		(*repliVec).dfct_child[repli_seg]=\
				(*repliVec).dfct_child[repli_seg]+1;
				
		sysState.cTtl++;
		sysState.cDfct++;
	}
		
}
			
void death_event(mitoStruct *mitoVec, double deathHold,double storeDeath[],sysStateStruct& sysState)
{

	int deathMito = -1; //give negative number
	deathMito = binarySearch(storeDeath,2,sysState.mitoPop,deathHold);
	mitoStruct *deathVec = &mitoVec[deathMito-1];
	
	if ( (*deathVec).ttl != mitoVec[deathMito-1].ttl )
	{
		printf("does not tally\n");
		exit (1);
	}
	
	sysState.cDfct-=mitoVec[deathMito-1].dfct;
	sysState.cTtl-=mitoVec[deathMito-1].ttl;
	swapMitoVec(&mitoVec[deathMito-1],&mitoVec[sysState.mitoPop]);
	sysState.mitoPop--;
	
}

void fiss_event(mitoStruct *mitoVec, double fissHold, double time,\
		double storeFiss[],double hyperGeoDistVal[],\
		double binomCoeff[][2*ttl_max+1],\
	RandomLib::Random& mtFissTtl1, RandomLib::Random& mtFissDfct1,\
	RandomLib::Random& mtFissTtl2,RandomLib::Random& mtFissDfct2,\
	RandomLib::Random& randFissJump,\
	RandomLib::Random& randFissIndex,neighbourStruct &neighStruct,sysStateStruct& sysState)
{
	// r9,r10 is for ttl distribution
	// r11,r12 is for dfct distribution, hypergeometric
	int k,l;
	short int location1, fissIndex=-1;
	int new_ttl1=-1, new_ttl2=-1, new_dfct1=-1, new_dfct2=-1;
	unsigned int hyperGD_1D;
	
	double sum[ttl_max+1+1]={0}; //only 1, as can start from 0
	double sum_ttl=0.0;
	
	mitoStruct mito1;
	mitoStruct mito2;
	
	// initialize temp array for temp storage
	memset(mito1.ttl_child,-1,sizeof(mito1.ttl_child));
	memset(mito1.dfct_child,-1,sizeof(mito1.dfct_child));
	memset(mito2.ttl_child,-1,sizeof(mito2.ttl_child));
	memset(mito2.dfct_child,-1,sizeof(mito2.dfct_child));
	
	//flag to exit loop
	int fissMito = -1;
	fissMito = binarySearch(storeFiss,2,sysState.mitoPop+1,fissHold);
	mitoStruct* fissVec = &mitoVec[fissMito-1];
	
	if (fissMito < 0) //sanity check
	{		
		printf("segmentation fault, fission\n");
		printf("fissMito: %i \n",fissMito);
		printf("fissHold: %f ",fissHold);
		printf("storeFissMax: %f\n",storeFiss[sysState.mitoPop+1]);
		fflush(stdout);
	}
	
	if ( (*fissVec).dfct > (*fissVec).ttl)
	{
		printf("problem in fission event\n");
		printf("fiss_dfct > fiss_ttl\n");
		exit (1);
	}
	
	// store location of the fission mito
	location1 = (*fissVec).location;
	
	// ##### START OF THE FISSION PROCESS #####
	// ##### IN THE CASE WITH NO HISTORY #####
	// ##### AND ONLY A SINGLE CHILD #####
	if ((*fissVec).ttl_child[1] == -1)
	{
		sum_ttl = (*fissVec).ttl-1;
		
		double sumHold=sum_ttl*mtFissTtl1.Fixed();
		
		// decide on the fracture size
		short int holder=0;
		for (k=2;k<=(*fissVec).ttl;++k)
		{
			if ( (holder+1)>=sumHold && holder<sumHold)
			{
				new_ttl1 = k-1;
				break;
			}
			holder++;
		}
		
		new_ttl2 = (*fissVec).ttl - new_ttl1;
		
		// sanity check
		if (new_ttl1<0 || new_ttl2< 0)
		{
			printf("prob in new_ttl\n");
			printf("new_ttl1: %i, new_ttl2: %i\n",new_ttl1,new_ttl2);
			exit (1);
		}
		
		int wtNum = (*fissVec).ttl-(*fissVec).dfct;
		
		if ( wtNum > 0)
		{
			memset(sum,0,sizeof(sum)); //reinitialize sum for subsequent use
			
			//determine wild type distribution
			for (k=0;k<=wtNum;++k)
			{
				hyperGD_1D = sizeK*(*fissVec).ttl\
						+sizeL*wtNum\
						+sizeM*new_ttl1+k;
				
				sum[k+1]=sum[k]+hyperGeoDistVal[hyperGD_1D];
				
			}
			
			sumHold=sum[wtNum+1]*mtFissDfct1.Fixed();
			
			for (k=1;k<=(wtNum+1);++k)
			{
				if (sumHold <= sum[k] &&\
						sumHold > sum[k-1])
				{
					new_dfct1 = (k-1); // WT nucleoid transfered
					break;
				}
			
			}
			
			new_dfct2 = wtNum - new_dfct1; //compute the counter part
		
		}
		else // IF HAVE 0 DFCT
		{
			new_dfct1 = 0; // assign 0 to new_dfct1
			new_dfct2 = 0;
			
		} // end of if there is more than 1 damage
		
		if ( new_dfct1 == -1 || new_dfct2 == -1) // sanity check
		{	
			printf("new_dfct assignment failure\n");
			exit (1);
		}
		
		short int location2 = neighStruct.neigh[ (3*ele_width)*location1 + randFissJump.IntegerC(0,(int)neighStruct.neighNum[location1]-1) ]; // 0-5 
		
		sysState.cTtl+=new_ttl1;
		sysState.cDfct+=(new_ttl1-new_dfct1);
		sysState.mitoPop++;
		
		// after swap overwrite the info of the old mito
		mitoVec[sysState.mitoPop].ttl=new_ttl1;
		mitoVec[sysState.mitoPop].dfct = (new_ttl1-new_dfct1);
		mitoVec[sysState.mitoPop].location = location1;
		mitoVec[sysState.mitoPop].segLen = 1;
		initChild(&mitoVec[sysState.mitoPop]);
		mitoVec[sysState.mitoPop].ttl_child[0] = new_ttl1;
		mitoVec[sysState.mitoPop].dfct_child[0] = (new_ttl1-new_dfct1);
		
		sysState.cTtl+=new_ttl2;
		sysState.cDfct+=(new_ttl2-new_dfct2);
		sysState.mitoPop++;
		
		mitoVec[sysState.mitoPop].ttl = new_ttl2;
		mitoVec[sysState.mitoPop].dfct = (new_ttl2-new_dfct2);
		mitoVec[sysState.mitoPop].location = location2;
		mitoVec[sysState.mitoPop].segLen = 1;
		initChild(&mitoVec[sysState.mitoPop]);
		mitoVec[sysState.mitoPop].ttl_child[0] = new_ttl2;
		mitoVec[sysState.mitoPop].dfct_child[0] = (new_ttl2-new_dfct2);
		
		sysState.cTtl-=mitoVec[fissMito-1].ttl;
		sysState.cDfct-=mitoVec[fissMito-1].dfct;
		
		swapMitoVec(&mitoVec[fissMito-1],&mitoVec[sysState.mitoPop]);
		sysState.mitoPop--;
	
	}
	else // ##### IN THE CASE WITH HISTORY ###################
	{
	 
	int numMember = (*fissVec).segLen;
	if ( (*fissVec).ttl_child[2] == -1) // if only have 2 member, there is only 1 fission member, no need to sample
	{
		fissIndex = 0;
	}
	else // decide fission location
	{	
		double randIndex,probIndex;
		randIndex = randFissIndex.Fixed();
		probIndex = 1.0/(double)(numMember-1); // -1 cause only 5 septum for 6 element
		
		for (k=0;k<(numMember-1);++k)
		{
			if (randIndex >= k*probIndex &&\
				randIndex < (k+1)*probIndex)
			{
				fissIndex = k; // fissIndex and fissIndex+1 would undergo exchange
				break;
			}
		}
		
	}
	
	// ####### HANDLE THE NO ZERO NUCLEOID IN THE COMPARTMENTS HERE ##########
	// decide which is bigger
	int ttlSIndex, ttlBIndex, ttlS, ttlB;
	if ( (*fissVec).ttl_child[fissIndex] < \
		      (*fissVec).ttl_child[fissIndex+1] )
	{
		ttlSIndex = fissIndex;
		ttlBIndex = fissIndex+1;
		ttlB = (*fissVec).ttl_child[ttlBIndex];
		ttlS = (*fissVec).ttl_child[ttlSIndex];
	}
	else
	{
		ttlSIndex = fissIndex+1;
		ttlBIndex = fissIndex;
		ttlB = (*fissVec).ttl_child[ttlBIndex];
		ttlS = (*fissVec).ttl_child[ttlSIndex];
	}
	
	
	double dev_sum=0;
	double p = (double)ttlS/(double)(ttlS+ttlB);
	double sum1[sizeSpan+1]={0}; //only 1, as can start from 0
	
	int dev_ttl=-1, dev_dfct=-1; // dfct here means wt, i  too lazy to change
	
	for (k=1;k<=(ttlB+ttlS)+1;++k) // sum up the total propensity for fission dev_ttl
	{
		sum1[k] = sum1[k-1]+binomialFF((ttlS+ttlB),k-1,p,binomCoeff);
	}

	dev_sum = sum1[(ttlB+ttlS)+1];

	double devHold; //=dev_sum*mtFissTtl2.Fixed();
	
	if ( (*fissVec).segLen == 2 )
	{
		do{
			devHold=dev_sum*mtFissTtl2.Fixed();
			for (k=1;k<=(ttlB+ttlS)+1;++k) // find the dev_ttl
			{
				if (sum1[k]>=devHold && sum1[k-1]<devHold)
				{
					dev_ttl = k-1;
					break;
				}
			}
			
		}
		while( dev_ttl == 0 || dev_ttl == (ttlB+ttlS) );
	}
	else
	{
		// no need to establish orientation, cause both at the end
		if ( ttlSIndex == 0 || ttlSIndex == (numMember-1) ) // numMember is -1 not -2, cause we are refering to the compartment and not the fission site
		{
			do{
				devHold=dev_sum*mtFissTtl2.Fixed();
				for (k=1;k<=(ttlB+ttlS)+1;++k) // find the dev_ttl
				{
					if (sum1[k]>=devHold && sum1[k-1]<devHold)
					{
						dev_ttl = k-1;
						break;
					}
				}
				
			}
			while( dev_ttl == 0 );
		}
		else if ( ttlBIndex == 0  || ttlBIndex == (numMember-1) )
		{
			do{
				devHold=dev_sum*mtFissTtl2.Fixed();
				for (k=1;k<=(ttlB+ttlS)+1;++k) // find the dev_ttl
				{
					if (sum1[k]>=devHold && sum1[k-1]<devHold)
					{
						dev_ttl = k-1;
						break;
					}
				}
			
			}
			while( dev_ttl == (ttlB+ttlS) );
			
		}
		else // if the length is more than 2, and neither is at the end, then do as normal
		{
			devHold=dev_sum*mtFissTtl2.Fixed();
			
			// find the dev_ttl
			for (k=1;k<=(ttlB+ttlS)+1;++k)
			{
				if (sum1[k]>=devHold && sum1[k-1]<devHold)
				{
					dev_ttl = k-1;
					break;
				}
			}
		}
	}
	
	//reinitialize sum for subsequent use
	memset(sum1,0,sizeof(sum1));
	
	double sum_dfct; 
	double r12;
	if (dev_ttl >= ttlS) // from Big to Small 
	{
		dev_ttl = dev_ttl - ttlS; // true # of transfer is 
		
		// check if got defect or not if have execute the hypergeometric sampling
		int wtNum = (*fissVec).ttl_child[ttlBIndex]-(*fissVec).dfct_child[ttlBIndex];
		if ( wtNum > 0 && dev_ttl != 0)
		{
			//determine dfct distribution
			for (k=0;k<=wtNum;++k)
			{
				hyperGD_1D = sizeK*(*fissVec).ttl_child[ttlBIndex]\
					+sizeL*wtNum\
						+sizeM*dev_ttl+k;
				
				sum1[k+1]=sum1[k]+hyperGeoDistVal[hyperGD_1D];
				
			}
			
			// max is sum1[k+1]
			sum_dfct = sum1[wtNum+1];
			r12 = mtFissDfct2.Fixed();
			// sum only to fissdfct to pervent overalloacation of 
			// the dmg unit start from 0 for dmg.
			for (k=1;k<=( wtNum+1 );++k)
			{
				if (sum_dfct*r12 <= sum1[k] && sum_dfct*r12 > sum1[k-1])
				{
					dev_dfct = (k-1);
					break;
				}
				
			}
		}
		else // if do not have any defect, transfer =0
		{
			dev_dfct = 0;
		}
		
		
		(*fissVec).ttl_child[ttlBIndex]-=dev_ttl; // from big to small, decrease the big one
		(*fissVec).ttl_child[ttlSIndex]+=dev_ttl; // increase the small one
		
		(*fissVec).dfct_child[ttlBIndex]-= (dev_ttl-dev_dfct); // dfct do the same thing on big one
		(*fissVec).dfct_child[ttlSIndex]+= (dev_ttl-dev_dfct); // and small one
		
	} // end of from Big to Small 
	else // from Small to Big 
	{
		dev_ttl = ttlS - dev_ttl;
		
		int wtNum = (*fissVec).ttl_child[ttlSIndex]-\
		(*fissVec).dfct_child[ttlSIndex];
		if ( wtNum > 0 && dev_ttl != 0)
		{
			for (k=0;k<=wtNum;++k) // determine dfct distribution
			{
				hyperGD_1D = sizeK*((*fissVec).ttl_child[ttlSIndex])\
					+sizeL*(wtNum)\
						+sizeM*dev_ttl+k;
				
				sum1[k+1]=sum1[k]+hyperGeoDistVal[hyperGD_1D];
			}
			sum_dfct = sum1[wtNum+1];
			r12 = mtFissDfct2.Fixed();
			// sum only to fissdfct to pervent overalloacation of 
			// the dmg unit start from 0 for dmg.
			// printf("sum_hold: %f\n",sum_dfct*r12);
			for (k=1;k<=(wtNum+1);++k)
			{
				if (sum_dfct*r12 <= sum1[k] && sum_dfct*r12 > sum1[k-1])
				{
					dev_dfct = (k-1);
					break;
				}
			}
			
		}
		else // dun do that bunch of operation if not dfct
		{
			dev_dfct = 0;
		}
		
		(*fissVec).ttl_child[ttlSIndex]-=dev_ttl; // from small to big, decrease the small one
		(*fissVec).ttl_child[ttlBIndex]+=dev_ttl; // increase the big one
		
		(*fissVec).dfct_child[ttlSIndex]-=(dev_ttl-dev_dfct); // dfct do the same thing on small one
		(*fissVec).dfct_child[ttlBIndex]+=(dev_ttl-dev_dfct); // and big one
				
	} // end of if-else loop for directional transfer of ttl
	
	int size1=0,size2=0,dfct1=0,dfct2=0;
	mito1.segLen = fissIndex+1;
	for (k = 0; k<=fissIndex;++k)
	{
		if ( (*fissVec).ttl_child[k] != 0)
		{
			size1+=(*fissVec).ttl_child[k];
			mito1.ttl_child[k]=(*fissVec).ttl_child[k];
			
			dfct1+=(*fissVec).dfct_child[k];
			mito1.dfct_child[k]=(*fissVec).dfct_child[k];
		}
		else
			mito1.segLen--;
	}
	
	l = 0;
	mito2.segLen = mitoVec[fissMito-1].segLen - (fissIndex+1);
	for (k=fissIndex+1;k<=child_max;++k)
	{
		if ( (*fissVec).ttl_child[k] == -1)
			break;
		
		if ( (*fissVec).ttl_child[k] != 0)
		{
			size2+=(*fissVec).ttl_child[k];
			mito2.ttl_child[l]=(*fissVec).ttl_child[k];
			
			dfct2+=(*fissVec).dfct_child[k];
			mito2.dfct_child[l]=(*fissVec).dfct_child[k];
			
			++l;
		}
		else
			mito2.segLen--;
	}
	
	short int location2;
	location2 = neighStruct.neigh[ location1*(3*ele_width)+randFissJump.IntegerC(0,(int)neighStruct.neighNum[location1]-1) ];
	
	mito1.ttl = size1;
	mito1.dfct = dfct1;
	mito1.location = location1;
	
	mito2.ttl = size2;
	mito2.dfct = dfct2;
	mito2.location = location2;
	
	if ( mito1.ttl > 0 ) // add to list
	{
		sysState.cDfct+=mito1.dfct;
		sysState.cTtl+=mito1.ttl;
		sysState.mitoPop++;
		
		mitoStructCpy(&mitoVec[sysState.mitoPop],&mito1);
	}
	
	if ( mito2.ttl > 0)
	{
		sysState.cDfct+=mito2.dfct;
		sysState.cTtl+=mito2.ttl;
		sysState.mitoPop++;
		mitoStructCpy(&mitoVec[sysState.mitoPop],&mito2);
	}
	
	// remove parent from the list
	sysState.cDfct-=mitoVec[fissMito-1].dfct;
	sysState.cTtl-=mitoVec[fissMito-1].ttl;
	swapMitoVec(&mitoVec[fissMito-1],&mitoVec[sysState.mitoPop]);
	sysState.mitoPop--;
	
	} // END of if-else loop to determine whether it is a
	// breakage of segment of segment composite
	// ##### END OF THE FISSION PROCESS #####
	
}

void fusi_event(mitoStruct *mitoVec,double fusiHold, double time,\
		double storeFusi[],RandomLib::Random& randFusiJump,\
	       sysStateStruct& sysState)
{
	
	int fusiOne = binarySearch(storeFusi,2,sysState.mitoPop*sysState.mitoPop+1,fusiHold);
	fusiOne--; // shift it back once
	int fusiMito1 = -1, fusiMito2=-1;
	if (fusiOne%sysState.mitoPop == 0) // look at spread sheet for derivation
	{
		fusiMito2 = sysState.mitoPop;
		fusiMito1 = fusiOne/sysState.mitoPop;
	}
	else
	{
		fusiMito1 = fusiOne/sysState.mitoPop + 1;
		fusiMito2 = fusiOne + sysState.mitoPop*(1-fusiMito1);
	}
		
	mitoStruct* fusiVec1 = &mitoVec[fusiMito1];
	mitoStruct* fusiVec2 = &mitoVec[fusiMito2];
	
	if (fusiMito1<0) //sanity check
	{
		printf("FUSION ALGORITHM FAILED!!!!!!!!F!!!\n");
		printf("fusiMito1: %i, fusiMito2: %i ",fusiMito1,fusiMito2);
		printf("fusiHold %f\n",fusiHold);
		exit (1);
	}
	
	if (fusiMito1 == fusiMito2)
		printf("THE WORLD IS FALLING!\n");
	 
	// coin toss to decide which compartment to allocate it to
	char temp_location;
	if ( (*fusiVec1).location != (*fusiVec2).location)
	{
		if (randFusiJump.Fixed() > 0.5)
			temp_location = (*fusiVec2).location;
		else
			temp_location = (*fusiVec1).location;
	
	}
	else // if both from the same compartment no change
		temp_location = (*fusiVec1).location;
	 
	// transfer all the information from erase_index to a temp variable
	(*fusiVec1).ttl = (*fusiVec1).ttl+(*fusiVec2).ttl;
	(*fusiVec1).dfct = (*fusiVec1).dfct+(*fusiVec2).dfct;
	(*fusiVec1).location = temp_location;
	(*fusiVec1).segLen = (*fusiVec1).segLen +(*fusiVec2).segLen;
	
	// find the location to attach the string
	short int k,l;
	for (k=0;k<=child_max;k++)
	{
		if ( (*fusiVec1).ttl_child[k] == -1 ) // if found an empty slot
		{
			l=0;
			while( (*fusiVec2).ttl_child[l] != -1 )
			{
				(*fusiVec1).ttl_child[k+l] = \
						(*fusiVec2).ttl_child[l];
				
				(*fusiVec1).dfct_child[k+l] = \
						(*fusiVec2).dfct_child[l];
				l++;
			}
			break;
			
		}
	}
	
	//erase all data in that index_order
	swapMitoVec(&mitoVec[fusiMito2],&mitoVec[sysState.mitoPop]);
	sysState.mitoPop--;
	
}

void printToFile(mitoDistStruct mitoDist[],mitoStatStruct mitoStat[],emptyStruct& empty,int idx,\
				char filename1[],char filename2[])
{
	unsigned int k;
	
	// decleare file out put variable, open output file
	FILE *fileMitoStat;
	FILE *fileMitoDist;
	
	fileMitoStat = fopen(filename1,"w");
	if (fileMitoStat == NULL)
		printf("cannot open file for mitoStat\n");
	
	if (distStore == 1)
	{
		fileMitoDist = fopen(filename2,"w");
		if (fileMitoDist == NULL)
			printf("cannot open file for mitoDist\n");
	}
	
	//header printing
	fprintf(fileMitoStat,"idx for the MT PRNG \n");
	fprintf(fileMitoStat,"mtTime: %i\n",idx);
	fprintf(fileMitoStat,"mtEvent: %i\n",idx+1);
	fprintf(fileMitoStat,"mtRepli: %i\n",idx+2);
	
	fprintf(fileMitoStat,"mtRepliSeg: %i\n",idx+3);
	fprintf(fileMitoStat,"mtRepliMW: %i\n",idx+4);
	fprintf(fileMitoStat,"mtDmg: %i\n",idx+5);
	fprintf(fileMitoStat,"mtDeath: %i\n",idx+6);
	fprintf(fileMitoStat,"mtFiss: %i\n",idx+7);
	fprintf(fileMitoStat,"mtFissTtl1: %i\n",idx+8);
	fprintf(fileMitoStat,"mtFissDfct1: %i\n",idx+9);
	fprintf(fileMitoStat,"mtFissTtl2: %i\n",idx+10);
	fprintf(fileMitoStat,"mtFissDfct2: %i\n",idx+11);
	fprintf(fileMitoStat,"mtFusi: %i\n",idx+12);
	
	fprintf(fileMitoStat,"time total_mito total_wt total_vol freqRepli ");
	fprintf(fileMitoStat,"freqDeath freqFiss freqFusi\n\n");
	
	// print to file start
	for (k=0; k<empty.mitoStat; ++k)
	{
		fprintf(fileMitoStat,"%0.7f ",mitoStat[k].time);
		fprintf(fileMitoStat,"%i ",mitoStat[k].ttlMito);
		fprintf(fileMitoStat,"%i ",mitoStat[k].ttlWt);
		fprintf(fileMitoStat,"%i ",mitoStat[k].ttlVol);
		fprintf(fileMitoStat,"%f ",mitoStat[k].freqRepli);
		fprintf(fileMitoStat,"%f ",mitoStat[k].freqDeath);
		fprintf(fileMitoStat,"%f ",mitoStat[k].freqFiss);
		fprintf(fileMitoStat,"%f\n",mitoStat[k].freqFusi);
		
	}
	fclose(fileMitoStat); //close file
	
	if (distStore == 1)
	{
		fprintf(fileMitoDist,"ttl dfct location\n");
		for (k=0; k<empty.mitoDist; ++k)
		{
			fprintf(fileMitoDist,"%i ",mitoDist[k].ttl);
			fprintf(fileMitoDist,"%i ",mitoDist[k].dfct);
			fprintf(fileMitoDist,"%i\n",mitoDist[k].location);
		
		}
		fclose(fileMitoDist); // close file
	}
	
}

void printToArray(mitoDistStruct mitoDist[],mitoStatStruct mitoStat[],\
		mitoStruct *mitoVec,emptyStruct& empty,\
		unsigned int counter[],sysStateStruct& sysState)
{
	sysState.nextStoreTime = sysState.nextStoreTime + outFreq;
	
	float freqFusi, freqFiss, freqRepli, freqDeath;
	
	//calculate frequency
	freqRepli=(float)counter[0]/sysState.time;
	freqDeath=(float)counter[1]/sysState.time;
	freqFiss=(float)counter[2]/sysState.time;
	freqFusi=(float)counter[3]/sysState.time;
	
	//initialize
	unsigned short int sumCheck=0,ttlCheck=0,dfctCheck=0;
	
	// Print out all the mito
	for (int k=1; k<=sysState.mitoPop; ++k)
	{
		if ( empty.mitoDist < distSize && distStore==1 )
		{
			mitoDist[empty.mitoDist].ttl=mitoVec[k].ttl;
			mitoDist[empty.mitoDist].dfct=mitoVec[k].dfct;
			mitoDist[empty.mitoDist].location=mitoVec[k].location;
			empty.mitoDist++;
		}
		
		if ( empty.mitoDist >= distSize)
			printf("mitoDist filled\n");
		
		sumCheck++;
		ttlCheck+=mitoVec[k].ttl;
		dfctCheck+=mitoVec[k].dfct;
		
	}
	
	//FILE output
	//save f to file only if it is time to
	if ( empty.mitoStat < statSize )
	{
		mitoStat[empty.mitoStat].time = sysState.time;
		mitoStat[empty.mitoStat].ttlMito = sysState.mitoPop;
		mitoStat[empty.mitoStat].ttlWt = sysState.cTtl-sysState.cDfct;
		mitoStat[empty.mitoStat].ttlVol = sysState.cTtl;
		mitoStat[empty.mitoStat].freqRepli = freqRepli;
		mitoStat[empty.mitoStat].freqDeath = freqDeath;
		mitoStat[empty.mitoStat].freqFiss = freqFiss;
		mitoStat[empty.mitoStat].freqFusi = freqFusi;
		empty.mitoStat++;
	}
	
	if ( ttlCheck != sysState.cTtl || dfctCheck != sysState.cDfct ) // sanity check
	{
		printf("ttl or dfct does not tally\n");
		printf("ttl::check: %i,system: %i\n",ttlCheck,sysState.cTtl);
		printf("dfct::check: %i,system: %i\n",dfctCheck,sysState.cDfct);
		
		exit (1);
	}
	
	if ( (sysState.cTtl-sysState.cDfct) < 0 ) // sanity check
	{
		printf("the damage went to negative\n");
		exit(1);
	}
	
	if ( screenDisplay == 1 )
	{
		printf("\n");
		printf("time: %f   ",sysState.time);
		printf("freqRepli: %f   ",freqRepli);
		printf("freqDeath: %f\n",freqDeath);
		printf("freqFiss: %f   ",freqFiss);
		printf("freqFusi: %f (event/day) ",freqFusi);
		printf("total_iter: %i\n",sysState.nextStoreTime);
		printf("total_mito: %i   ",sysState.mitoPop);
		printf("total_wt: %i   ",sysState.cTtl-sysState.cDfct);
		printf("total_vol: %i   ",sysState.cTtl);
		printf("sum_check: %i ",sumCheck);
		printf("DmgRatio: %f ",(double)sysState.cDfct/sysState.cTtl);
		printf("mitoDmgRatio: %f\n",(double)sysState.mutRatioMito);
		
	}
	
}

int main(int argc, char* argv[])
{
	
	if ( (argc-1) != 10 )
	{
		printf("received inputs: %i\n",(argc-1));
		printf("insufficient inputs\n");		
		exit (1);
	}
	
	char filename1[200],filename2[200],outDir[200];
	
	timeLimit = atoi(argv[1]);
	outFreq = atof(argv[2]);
	repliVmax = atof(argv[3]);
	wtMaintain = atoi(argv[4]);
	deathVal = atof(argv[5]);
	deathAdv = atof(argv[6]);
	fissVal = atof(argv[7]);
	fusiVal = atof(argv[8]);
	int cellIndex = atoi(argv[9]);
	strcpy(outDir,argv[10]);
	
	ttlDmgVal = 32;
	unitTtlVal = 320;
	unitDmgVal = 4;
	distStore = 0;
	double dmgThreshold = 1.1;
	
	int idx = cellIndex*20;
	
	
	
	// printf("%s\n",outDir);
	sprintf(filename1,"%s/%s_%0.3i.dat",outDir,FILENAME,cellIndex);
	sprintf(filename2,"%s/%s_%0.3i.dat",outDir,FILENAME1,cellIndex);
	printf("%s\n",filename1);
	// declare variable
	int k,l;
	mitoStruct *mitoVec=(mitoStruct*)malloc(mitoMax*sizeof(mitoStruct));
	
	char event_chosen=-1;
	unsigned int counter[4]={0}; //0=replic, and so on
	unsigned int fusi_1D=0;
	
	float time = 0.0;
	float tau;
	double r1,r4,r5,r6;
	double eventHold;
	double repliHold, deathHold,fissHold,fusiHold;
	double sumRepli, sumDeath, sumFiss, sumFusi, sumTotal;
	double sum[5]={0}; //4+1
	
	// set up random generator
	RandomLib::Random mtTime(idx);
	RandomLib::Random mtEvent(idx+1);
	RandomLib::Random mtRepli(idx+2);
	RandomLib::Random mtRepliSeg(idx+3);
	RandomLib::Random mtRepliMW(idx+4);
	RandomLib::Random mtDmg(idx+5);
	RandomLib::Random mtDeath(idx+6);
	RandomLib::Random mtFiss(idx+7);
	RandomLib::Random mtFissTtl1(idx+8);
	RandomLib::Random mtFissDfct1(idx+9);
	RandomLib::Random mtFissTtl2(idx+10);
	RandomLib::Random mtFissDfct2(idx+11);
	RandomLib::Random mtFusi(idx+12);
	RandomLib::Random randFusiJump(idx+13);
	RandomLib::Random randFissJump(idx+14);
	RandomLib::Random randFissIndex(idx+15);
	RandomLib::Random randPlaceCompartment(100000000); 
	
	//initialize struct
	double *storeRepli=(double*)malloc((mitoMax+2)*sizeof(double));
	double *storeDeath=(double*)malloc((mitoMax+2)*sizeof(double));
	double *storeFiss=(double*)malloc((mitoMax+2)*sizeof(double));
	double *storeFusi=(double*)malloc((mitoMax*mitoMax+2)*sizeof(double));
	memset(storeRepli,0,(mitoMax+2)*sizeof(double));
	memset(storeDeath,0,(mitoMax+2)*sizeof(double));
	memset(storeFiss,0,(mitoMax+2)*sizeof(double));
	memset(storeFusi,0,(mitoMax*mitoMax+2)*sizeof(double));
	
	// ######################
	// deaclare storage array
	mitoDistStruct *mitoDist=(mitoDistStruct*)malloc(distSize*sizeof(mitoDistStruct));
	mitoStatStruct *mitoStat=(mitoStatStruct*)malloc(statSize*sizeof(mitoStatStruct));
	
	if (mitoDist == NULL) printf("mitoDist no memory\n");
	if (mitoStat == NULL) printf("mitoStat no memory\n");
	
	// initialize storage array
	emptyStruct empty;
	empty.mitoDist = 0; // slot zero is empty
	empty.mitoStat = 0; // slot zero is empty
	
	// ########################	
	
	sysStateStruct sysState;
	sysState.idx = idx;
	initConditionMitoStruct(mitoVec,sysState,randPlaceCompartment);
	
	// ##### Generate matrices to store the value for Binomial Coeff.
	// ##### and maybe other function, prevent repeated calling of
	// ##### discrete function that has finite output and is expensive
	
	double binomCoeff[2*ttl_max+1][2*ttl_max+1] = {{0}};
	
	unsigned int arraySize = sizeM*sizeM*sizeM*sizeM;
	double *hyperGeoDistVal = (double*)malloc(arraySize*sizeof(double));
	
	// check if the desired memory is available
	if (hyperGeoDistVal == NULL) printf("not enough memory ...\n");
	
	genFunctionArray(binomCoeff,hyperGeoDistVal);
	
	// generate the vector of vector for neighbour checking
	neighbourStruct neighStruct;
	genLocationChecker(neighStruct);
	
	// ##### End of matrice generation
	
	// clock in the start time of the program
	clock_t tstart=clock();
	printToArray(mitoDist,mitoStat,mitoVec,empty,counter,sysState);
	while (sysState.time <= timeLimit )
	{
	
		//initialize sum function
		sumRepli = 0;
		sumDeath = 0;
		sumFiss = 0;
		sumFusi = 0;
		sumTotal = 0;
		
		storeRepli[0]=0;
		storeRepli[1]=0;
		storeDeath[0]=0;
		storeDeath[1]=0;
		storeFiss[0]=0;
		storeFiss[1]=0;
		storeFusi[0]=0;
		storeFusi[1]=0;
		
		getMutRatioMito(mitoVec,sysState);
		
		for (k=1; k<=sysState.mitoPop; ++k) // obtain propensity CDF
		{
			storeRepli[k+1] = storeRepli[k]+replicate_prob(mitoVec[k].ttl,mitoVec[k].dfct,sysState);
			storeDeath[k+1] = storeDeath[k]+death_prob(mitoVec[k].ttl,mitoVec[k].dfct);
			
			storeFiss[k+1] = storeFiss[k]+fission_prob(mitoVec[k].ttl,mitoVec[k].dfct,mitoVec[k].ttl_child[1]);
			
			for (l=1; l<=sysState.mitoPop; ++l)
			{
				
				fusi_1D = sysState.mitoPop*(k-1)+l;
				if ( k==l ) //cannot fuse with itself
					storeFusi[fusi_1D+1]=storeFusi[fusi_1D];
				else
					storeFusi[fusi_1D+1]=storeFusi[fusi_1D]+
							fusion_prob(mitoVec[k].ttl,
							mitoVec[k].dfct,mitoVec[k].location,
							mitoVec[l].ttl,mitoVec[l].dfct,
								mitoVec[l].location);
			} // end of 2nd loop
			
		} // end of 1st loop
		
		// transfer the max of store to sum
		sumRepli = storeRepli[sysState.mitoPop+1];
		sumDeath = storeDeath[sysState.mitoPop+1];
		sumFiss = storeFiss[sysState.mitoPop+1];
		sumFusi = storeFusi[fusi_1D+1];
		
		sumTotal = sumRepli+sumDeath+sumFiss+sumFusi; //the total probability
	
		r1 = mtTime.Fixed(); //give [0,1] //generate a time step
		tau = -1.0*log(1.0-r1)/sumTotal;
	
		//event selection
		eventHold = mtEvent.Fixed()*sumTotal;
			
		//initialize
		for (k=0;k<=4;k++) 
			sum[k]=0;
		
		//event selection
		sum[1] = sumRepli + sum[0];
		sum[2] = sum[1] + sumDeath;
		sum[3] = sum[2] + sumFiss;
		sum[4] = sum[3] + sumFusi;
		
		for (k=1; k<=4;k++)
		{
			if (sum[k]>=eventHold && sum[k-1]<eventHold)
				event_chosen = k;
		}
		
		switch(event_chosen)
		{
			case 1: //replication occured!!
				repliHold = sumRepli*mtRepli.Fixed();
				r4 = mtDmg.Fixed();
				r5 = mtRepliSeg.Fixed();
				r6 = mtRepliMW.Fixed();
				replication_event(mitoVec,repliHold,r4,r5,\
						r6,storeRepli,empty,sysState);
				counter[0]++;
				break;
				
			case 2: // death occured
				deathHold = sumDeath*mtDeath.Fixed();
				death_event(mitoVec,deathHold,\
						storeDeath,sysState);
				counter[1]++;
				break;
			
			case 3: //fission
				
				fissHold = sumFiss*mtFiss.Fixed();
				fiss_event(mitoVec,fissHold,time,
						storeFiss,hyperGeoDistVal,
						binomCoeff,mtFissTtl1,
						mtFissDfct1,mtFissTtl2,mtFissDfct2,
						randFissJump,randFissIndex,
						neighStruct,sysState);
			
				counter[2]++;
				break;
			
			case 4: //fusion
				
				fusiHold = sumFusi*mtFusi.Fixed();
				fusi_event(mitoVec,fusiHold,time,storeFusi,randFusiJump,sysState);
				
				counter[3]++;
				break;
		}
		
		if ( sysState.time > sysState.nextStoreTime )
			printToArray(mitoDist,mitoStat,mitoVec,empty,counter,sysState);
		
		if( sysState.mitoPop >= (mitoMax-2) ) // prevent memory overflow
		{
			printf("exit due to exceeding mito slot\n");
			break;
		}
		
		if ((float)sysState.cDfct/sysState.cTtl >= dmgThreshold) // exit when mutation accumulated to specified threshold
		{
			printf("exit due to exceeding threshold\n"); 
			break;
		}
		
		sysState.time += tau; //update time
				
	}
	printToArray(mitoDist,mitoStat,mitoVec,empty,counter,sysState);
	
	// display time it took for program to run
	double time_taken;
	time_taken = ( (double)clock()-tstart )/CLOCKS_PER_SEC;
	printf("Program run time: %f minute\n",(time_taken/60.0));
	printf("Performance ratio: %f days/min\n",sysState.time/(time_taken/60.0));
	
	//print to file
	printToFile(mitoDist,mitoStat,empty,idx,filename1,filename2);
	
	// free dynamically allocated memory
	free(hyperGeoDistVal);
	free(mitoDist);
	free(mitoStat);
	free(storeRepli);
	free(storeDeath);
	free(storeFiss);
	free(storeFusi);
	free(mitoVec);	
}

	
