# Supplementary material for: Mathematical Modeling of the Role of Mitochondrial Fusion and Fission in Mitochondrial DNA Maintenance
Source: PLoS One. 2013 Oct 11;8(10):e76230. doi: 10.1371/journal.pone.0076230 (PMC3795767; doi:10.1371/journal.pone.0076230)
Supplement: Code S1 — (ZIP) [file pone.0076230.s008.zip › mitoFusionFission/mitoff_function.h]

typedef struct
{
	char neighNum[(ttl_ele+1)];
	char neigh[ (ttl_ele+1)*( 3*ele_width ) ] ;
	
}neighbourStruct;

typedef struct
{
	float time;
	float mutRatioMito;
	float nextStoreTime;
	unsigned short int cDfct;
	unsigned short int cTtl;
	unsigned short int mitoPop;
	unsigned int idx;
	
}sysStateStruct;

// declaration of mito struct
typedef struct
{
	short int ttl;
	short int dfct;
	char location; //not an array, it would just contain where
	unsigned short int segLen;
	short int ttl_child[child_max+1]; //this variable would store all the 
	short int dfct_child[child_max+1]; 
	
}mitoStruct;

// this struct store the distributio of mitochondria
typedef struct
{
	unsigned int ttl;
	unsigned int dfct;
	unsigned int location;
	
}mitoDistStruct;

typedef struct
{
	float time;
	unsigned int ttlMito;
	unsigned int ttlWt;
	unsigned int ttlVol;
	float freqRepli;
	float freqDeath;
	float freqFiss;
	float freqFusi;
	
}mitoStatStruct;

typedef struct
{
	unsigned int mitoDist;
	unsigned int mitoStat;
	
}emptyStruct;

inline char location_check(char ele1, char ele2)
{
	int i,width_locat=-1,ends=-1;
	char valid=-1;
	// if one mean at start of the grid (mean smaller), 
	// if 2 mean at the  end of the grid, if 0 mean 
	// at the middle of the grid.
	int boundary=-1;
	// if one mean near nucleus (mean smaller), 
	// if 2 mean at cell boundary, if 0 mean 
	// at the middle of the grid.
	
	//sanity check 
	if (ele1 > ele_len*ele_width || ele2 > ele_len*ele_width)
		printf("Location check not sane\n");
		
	//left check
	//check which line it is at, along the width
	for (i=0; i< ele_width; i++)
	{
	if (ele1>=(1+i*ele_len) && ele1<=((i+1)*ele_len))
	{
		width_locat = i; // memorize the line location, basically decide which row this is
		
		if (ele1 == (1+i*ele_len)) // check for ends condition (width)
			ends = 1; // means you are at compartment 1 or 9
		else if (ele1 == ((i+1)*ele_len))
			ends = 2; // at comparment 8 or 16
		else
			ends = 0; // not ends
		
		if (i == 0) //check for boundary (along length)
			boundary = 1;
		else if (i == (ele_width-1))
			boundary = 2;
		else 
			boundary = 0;
		
	}	
	}
	
	// if not at any boundary at all
	if ( boundary == 0 && ends == 0)
	{
		if (ele2 == (ele1+1) || ele2 == (ele1-1) ||\
				  ele2 == (ele1-ele_len) ||\
				  ele2 == (ele1+ele_len) ||\
				  ele2 == (ele1-ele_len+1) ||\
				  ele2 == (ele1-ele_len-1) ||\
				  ele2 == (ele1+ele_len+1) ||\
				  ele2 == (ele1+ele_len-1) ||\
		   		  ele2 == ele1)
			valid = 1;
		else 
			valid = 0;
	}
	else if ( boundary == 1) //near nucleus
	{
		if (ends == 0) // not at start or ends
		{
			if (ele2 == (ele1+1) || ele2 == (ele1-1) ||\
						 ele2 == (ele1+ele_len) ||\
						 ele2 == (ele1+ele_len+1)||\
						 ele2 == (ele1+ele_len-1)||\
			   			 ele2 == ele1)
				valid = 1;
			else 
				valid = 0;
		}
		else if (ends == 1) // at start ends
		{
			if (ele2 == (ele1+1) || ele2 == (ele1+(ele_len-1))||\
						 ele2 == (ele1+ele_len)   ||\
						 ele2 == (ele1+ele_len+1) ||\
						 ele2 == (ele1+2*ele_len-1)||\
			   			 ele2 == ele1)
				valid = 1;
			else 
				valid = 0;
		}
		else if ( ends == 2) // at end ends
		{
			if (ele2 == (ele1-ele_len+1) || ele2 == (ele1-1) ||\
						 ele2 == (ele1+ele_len) ||\
						 ele2 == (ele1+1) ||\
						 ele2 == (ele1+ele_len-1)||\
			   			 ele2 == ele1)
				valid = 1;
			else 
				valid = 0;
			
		}
		else
			printf("what the #@$@# is it doing here?\n");
	} // boundary == 1 
	else if ( boundary == 2) // at cell circumference
	{
		if (ends == 0) // not at start or ends
		{
			if (ele2 == (ele1+1) || ele2 == (ele1-1) ||\
						 ele2 == (ele1-ele_len) ||\
						 ele2 == (ele1-ele_len+1)||\
						 ele2 == (ele1-ele_len-1)||\
						 ele2 == ele1)
				valid = 1;
			else 
				valid = 0;
		}
		else if (ends == 1) // at start ends
		{
			if (ele2 == (ele1+1) || ele2 == (ele1+ele_len-1) ||\
						 ele2 == (ele1-ele_len) ||\
						 ele2 == (ele1-ele_len+1) ||\
						 ele2 == (ele1-1)||\
						 ele2 == ele1)
			 
				valid = 1;
			else 
				valid = 0;
		}
		else if (ends == 2) // at end ends
		{
			if (ele2 == (ele1-ele_len+1) || ele2 == (ele1-1) ||\
						 ele2 == (ele1-ele_len) ||\
						ele2 == (ele1-2*ele_len+1) ||\
						 ele2 == (ele1-ele_len-1)||\
						 ele2 == ele1)
				valid = 1;
			else 
				valid = 0;
		}
		else 
			printf("what the #@$@# is it doing here?\n");
	}
	else
	{ 
		printf("failure at location checker\n");
		exit (1);
	}
	
	if (valid != 0 && valid != 1)
		printf("failure in giving 'valid' a value\n");
	
	return valid;
			
}

//this thing here define the replication rate of the mitochondria given the internal state
inline double replicate_prob(int ttl,int dfct,sysStateStruct& systemState)
{
	float wtRatio,hillResp;
	
	const float kh=0.1803,n=4.276;
	const float Vmax = repliVmax;
	double return_rep;
	
	if (ttl > 0) //no nucleoid cannot repl. 
	{
		if ( wtMaintain == 1)
		{
			wtRatio = 1.0 - systemState.mutRatioMito;
			hillResp = 1.0-pow(wtRatio,n)/( pow(kh,n)+pow(wtRatio,n) );
			return_rep = Vmax*( 15*hillResp + 1 );
		}
		else
		{
			return_rep = repliVmax;
		}
		
	}
	else // if ttl == -1
		return_rep=0.0;
	
	return_rep = return_rep*ttl/systemState.cTtl;
	
	return return_rep;
}

inline double death_prob(int ttl, int dfct)
{
	const double death = deathVal;
	const double DM = deathAdv; //death_multiplier
	double return_death,dfct_ratio, dfct_ratio_limit;
	
	dfct_ratio = (double)dfct/(double)ttl; 
	dfct_ratio_limit = (double)dfct_limit/(double)unit_ttl;
	
	if (dfct_ratio >= dfct_ratio_limit)
		return_death = DM*death;
	else
		return_death = death;
	
	return return_death;

}

inline double fission_prob(int ttl, int dfct, int ttl_child)
{ 
	const double Vmax = fissVal;
	const double Kh = 30.0;
	const double n = 6.0;
	
	double return_fiss;
	
	if ( ttl <= 1 ) // cannot fission if smaller than unit size
		return_fiss = 0.0;
	else
		return_fiss = Vmax*( pow(ttl,n)/(pow(Kh,n)+pow(ttl,n)) );
	
	return return_fiss;
}

inline double fusion_prob(int ttl1, int dfct1, int ele1, int ttl2,\
			int dfct2, int ele2)
{
	const int size_upper = ttl_max;
	int valid_location = 0;
	double dfctRatio,dfctRatio1,dfctRatio2;
	double return_fusi;
	
	
	valid_location = location_check(ele1,ele2);
	
	if ( (ttl1 + ttl2) <= size_upper && valid_location ==1)
		return_fusi = fusiVal;
	else
		return_fusi = 0.0;

	return return_fusi;

}

inline double ttldist_unit(int ttlp, int ttld)
{
	// only break into units of 10
	double value_return;
	
	// for now make it exactly 10
	if (ttld == 0 || ttld == ttlp) //|| (ttlp-ttld)<10)
		value_return = 0.0;
	else if ( (ttld%10) == 0)
		value_return = 1.0;
	else
		value_return = 0.0;
	
	return value_return;
	
}

inline double binomialFF(int ttlSum, int k, double p, double binomCoeff[][2*ttl_max+1])
{
	double prob;
	
	prob = binomCoeff[ttlSum][k]*pow(p,k)*\
			pow((1-p),(ttlSum-k));
	
	return prob;
}

inline double genBinomCoeff(int m, int k)
{
	int i;
	double a1=1.0,a2=1.0,a3=1.0,a;
	
	if (m>=k)
	{
		for (i=1;i<=m;++i)
			a1 = a1*(double)i;
		
		for (i=1;i<=k;++i)
			a2 = a2*(double)i;
		
		for (i=1;i<=(m-k);++i)
			a3 = a3*(double)i;
		
		a = a1/(a2*a3);
		
	}
	else
		a = -999.0; // sanity check purposes
	
	return a;
	
}

inline double hyperGeoDist(int fiss_ttl, int fiss_dfct,int new_ttl1,\
		int new_dfct1, double binomCoeff[][2*ttl_max+1])
{
	// change to a stored array to get the value, using Pascal's
	// triangle for now use the brute force, it is not too slow...
	
	double prob,a,b,c;
	
	int fiss_wt, new_wt;
	
	fiss_wt = fiss_ttl-fiss_dfct;
	new_wt = new_ttl1 - new_dfct1;
	
	//evaluate if the function violate the factorial rule
	if (fiss_dfct>=new_dfct1 && fiss_ttl>=new_ttl1 \
		   && fiss_wt>=new_wt && new_ttl1>=new_dfct1)
	{
		a = binomCoeff[new_ttl1][new_dfct1];
		b = binomCoeff[fiss_ttl-new_ttl1][fiss_dfct-new_dfct1];
		c = binomCoeff[fiss_ttl][fiss_dfct];
		
		prob = (a*b)/c;
		return prob;
	}
	else
		return 0.0;
	
	
}

inline double hypergist(int fiss_ttl, int fiss_dfct,int new_ttl1,int new_dfct1)
{
	// change to a stored array to get the value, using Pascal's
	// triangle for now use the brute force, it is not too slow...
	
	int i;
	double a,b,c,a1,a2,a3,b1,b2,b3,c1,c2,c3;
	double prob;
	
	int fiss_wt, new_wt;
	
	fiss_wt = fiss_ttl-fiss_dfct;
	new_wt = new_ttl1 - new_dfct1;
	
	//evaluate if the function violate the factorial rule
	if (fiss_dfct>=new_dfct1 && fiss_ttl>=new_ttl1 \
		   && fiss_wt>=new_wt && new_ttl1>=new_dfct1)
	{
		
		a1 = 1.0;
		a2 = 1.0;
		a3 = 1.0;
		b1 = 1.0;
		b2 = 1.0;
		b3 = 1.0;
		c1 = 1.0;
		c2 = 1.0;
		c3 = 1.0;
		
		for (i=1;i<=fiss_dfct;i++)
			a1 = a1*(double)i;
		
		for (i=1;i<=(fiss_dfct-new_dfct1);i++)
			a2 = a2*(double)i;
		
		for (i=1;i<=new_dfct1;i++)
			a3 = a3*(double)i;
		
		for (i=1;i<=(fiss_wt);i++)
			b1 = b1*(double)i;
		
		for (i=1;i<=(fiss_wt-(new_wt));i++)
			b2 = b2*(double)i;
		
		for (i=1;i<=(new_wt);i++)
			b3 = b3*(double)i;
		
		for (i=1;i<=fiss_ttl;i++)
			c1 = c1*(double)i;
		
		for (i=1;i<=(fiss_ttl-new_ttl1);i++)
			c2 = c2*(double)i;
			
		for (i=1;i<=new_ttl1;i++)
			c3 = c3*(double)i;
			
		a = a1/(a2*a3);
		b = b1/(b2*b3);
		c = c1/(c2*c3);
		
		prob = (a*b)/c;
		
		return prob;
	}
	else
		return 0.0;
	
}
inline void initConditionMitoStruct(mitoStruct *mitoVec,sysStateStruct& systemState,RandomLib::Random& randPlaceCompartment)
{
	//initial condition
	// need 914, hence here need 914-614=300
	// for sake of simplicity, assume all is unit size 
	// at start 
	// NOT UNIFORM SEEDING SEEM TO INCREASE THE SENSITIVITY TO
	// TO MUTATION LOAD
	int ttl_dmg_nucleoid = ttlDmgVal; //ttl_volume is 300
	// 90 explode, 75 back nornal, 80 clean, 85 clean
	// 88 will explode
	int init_unit = 4;
	int init_dmg = unitDmgVal;
	int k;
	
	int mitoNum=unitTtlVal/init_unit; // default 300, 300 nucleoid or mtDNA
	
	// printf("mitoNum: %i\n",mitoNum);
	
	systemState.time = (double)0.0;
	systemState.nextStoreTime = 0.0;
	systemState.cTtl = mitoNum*init_unit;
	systemState.cDfct = ttl_dmg_nucleoid;
	systemState.mitoPop = mitoNum;
	
	for (k=1;k<=mitoNum;k++) //go for 100 mito
	{
		// initialize the struct
		memset(mitoVec[k].ttl_child,-1,sizeof(mitoVec[k].ttl_child));
		memset(mitoVec[k].dfct_child,-1,sizeof(mitoVec[k].dfct_child));
		
		mitoVec[k].location = randPlaceCompartment.IntegerC(1,16);
		
		if (ttl_dmg_nucleoid > init_dmg)
		{
			mitoVec[k].ttl = init_unit;
			mitoVec[k].dfct = init_dmg;
			mitoVec[k].segLen = 1;
			mitoVec[k].ttl_child[0] = init_unit;
			mitoVec[k].dfct_child[0] = init_dmg;
			
			// since allocated start decreasing it
			ttl_dmg_nucleoid-=init_dmg;
		}
		else
		{
			mitoVec[k].ttl = init_unit;
			mitoVec[k].dfct = ttl_dmg_nucleoid;
			mitoVec[k].segLen = 1;
			mitoVec[k].ttl_child[0] = init_unit;
			mitoVec[k].dfct_child[0] = ttl_dmg_nucleoid;
			
			
			// if smaller than 10, mean this is the
			// last allocation, hence the holder is now
			// zero
			ttl_dmg_nucleoid=0;
		}
			
	}
	
}

inline void genFunctionArray(double binomCoeff[][2*ttl_max+1],\
		double hyperGeoDistVal[])
{
	unsigned int k,l,m,n;
	
	for (k=0;k<=2*ttl_max;++k)
	{
		for (l=0;l<=2*ttl_max;++l)
			binomCoeff[k][l] = genBinomCoeff(k,l);
	}
	
	unsigned int hyperGD_1D;
	
	for (k=0;k<sizeM;++k)
	{
	for (l=0;l<sizeM;++l)
	{
	for (m=0;m<sizeM;++m)
	{
	for (n=0;n<sizeM;++n)
	{
		hyperGD_1D = sizeK*k+sizeL*l+sizeM*m+n;
		
		hyperGeoDistVal[hyperGD_1D] = \
			hyperGeoDist(k,l,m,n,binomCoeff);
		
	}
	}
	}
	}
	
}

inline void swapMitoVec(mitoStruct *dest, mitoStruct *src)
{
	mitoStruct tempMito;
	size_t childSize=sizeof(tempMito.ttl_child);
	
	tempMito.ttl=(*dest).ttl;
	tempMito.dfct=(*dest).dfct;
	tempMito.location=(*dest).location;
	tempMito.segLen=(*dest).segLen;
	
	memcpy(tempMito.ttl_child,(*dest).ttl_child,childSize);
	memcpy(tempMito.dfct_child,(*dest).dfct_child,childSize);
	
	(*dest).ttl=(*src).ttl;
	(*dest).dfct=(*src).dfct;
	(*dest).location=(*src).location;
	(*dest).segLen=(*src).segLen;
	
	memcpy((*dest).ttl_child,(*src).ttl_child,childSize);
	memcpy((*dest).dfct_child,(*src).dfct_child,childSize);
	
	(*src).ttl=tempMito.ttl;
	(*src).dfct=tempMito.dfct;
	(*src).location=tempMito.location;
	(*src).segLen=tempMito.segLen;
	
	memcpy((*src).ttl_child,tempMito.ttl_child,childSize);
	memcpy((*src).dfct_child,tempMito.dfct_child,childSize);
}

inline void mitoStructCpy(mitoStruct* dest,mitoStruct *src)
{
	(*dest).ttl=(*src).ttl;
	(*dest).dfct=(*src).dfct;
	(*dest).location=(*src).location;
	(*dest).segLen=(*src).segLen;
	
	size_t childSize=sizeof( (*dest).ttl_child );
	memcpy((*dest).ttl_child,(*src).ttl_child,childSize);
	memcpy((*dest).dfct_child,(*src).dfct_child,childSize);
}

inline void initChild(mitoStruct* mito)
{
	size_t childSize=sizeof((*mito).ttl_child);
	memset((*mito).ttl_child,-1,childSize);
	memset((*mito).dfct_child,-1,childSize);
}

inline int binarySearch(double vector[], int first, int last, double randHold)
{
	int mid;
	int selected = -1;
	while ( first <= last)
	{
		mid = (first+last)/2;
		
		if (randHold > vector[mid])
		{
			if ( randHold <= vector[mid+1] ) // got it
			{
				selected = mid+1; // MISTAKE HERE. have +1
				break; // out of the while loop
			}
			
			first = mid+1;
		}
		else if ( randHold <= vector[mid] )
		{
			if ( vector[mid-1] < randHold ) // got it
			{
				selected = mid; // MISTAKE here, no -1
				break;
			}
			
			last = mid - 1;
		}
		
	}
	
	if ( selected == -1)
	{
		printf("binary search failed\n");
		exit (1);
	}
	
	return selected;
}

inline void genLocationChecker(neighbourStruct &neighStruct)
{
	short int k,l;
	char count;
	
	for(int k=0;k<3*ele_width;++k) // init zero
	{
		neighStruct.neigh[k]=0;
	}
	neighStruct.neighNum[0]=(char)0;
	
	for (k=1; k<=ttl_ele;++k)
	{
		count=0;
		for (l=1; l<=ttl_ele;++l)
		{
			if (location_check(k,l) == 0) // mean not neighbour
				continue;
				
			neighStruct.neigh[ (3*ele_width)*k + count ]=l;
			count++;
		}
		neighStruct.neighNum[k]=count;
		
	}
	
}

void getMutRatioMito(mitoStruct *mitoVec,sysStateStruct& sysState)
{
	float totalRatio = 0.0;
	// loop through the vector to obtain the ratios
	for( int i =1; i<=sysState.mitoPop;++i)
	{
		totalRatio+=(float)mitoVec[i].dfct/mitoVec[i].ttl;
	}
	
	sysState.mutRatioMito = totalRatio/sysState.mitoPop;
}
