# Supplementary material for: Mathematical Modeling of the Role of Mitochondrial Fusion and Fission in Mitochondrial DNA Maintenance
Source: PLoS One. 2013 Oct 11;8(10):e76230. doi: 10.1371/journal.pone.0076230 (PMC3795767; doi:10.1371/journal.pone.0076230)
Supplement: Code S1 — (ZIP) [file pone.0076230.s008.zip › mitoFusionFission/README.txt]

On the role of mitochondrial fusion and fission in mtDNA maintenance
Zhi Yang Tam, Jan Gruber, Barry Halliwell, Rudiyanto Gunawan
16 Oct 2012
________
CONTENT
________
The directory should contain the following files:

1) README.txt -- This file

2) setUpRandLib.sh -- This script files will download and prepare the random library required to run the simulations.

3) runProgram.sh -- This script will compile and run the executable to simulate mitochondrial dynamics. The model parameters are also set in this script. The simulation output for each cell (e.g. mitoff_000.dat, mitoff_001.dat ...) will be saved in the current directory. 
	            
4) mitoff.cpp -- Source code

5) mitoff_function.hpp -- Header file for mitoff.cpp

The simulations have been tested using gcc C++ compiler (http://gcc.gnu.org).

___________________________

HOW TO RUN THE SIMULATIONS
___________________________

1) Change the directory to to the folder containing the codes

2) Execute setUpRand.sh by typing: "sh setUpRand.sh"

2) Execute runProgram.sh by typing: "sh runProgram.sh" to start the simulations

___________________________

OUTPUT FORMAT
___________________________
 
Each mitoff_XXX.dat file contains 8 columns. The column ordering is as follow:

1) time (days)
2) total_mito (total number of mitochondria)
3) total_wt (total number of wild-type nucleoids)
4) total_vol (total number of nucleoids)
5) freqRepli (frequency of nucleoid replication events (per day))
6) freqDeath (frequency of mitochondrial autophagy events (per day))
7) freqFiss (frequency of mitochondrial fission events (per day))
8) freqFusi (frequency of mitochondrial fusion events (per day))
