# Supplementary material for: Mathematical Modeling of the Role of Mitochondrial Fusion and Fission in Mitochondrial DNA Maintenance
Source: PLoS One. 2013 Oct 11;8(10):e76230. doi: 10.1371/journal.pone.0076230 (PMC3795767; doi:10.1371/journal.pone.0076230)
Supplement: Code S1 — (ZIP) [file pone.0076230.s008.zip › mitoFusionFission/runProgram.sh]

#!bin/bash

# Require random library version 2010-01 which can be obtained from http://randomlib.sourceforge.net/
# execute the shell script "setUpRandLib.sh" that can be found in the same folder 

workingDir=`pwd`

timeLimit=10 # total simulation time (days)
cellNum=({0..1}) # change this value to increase number of cell to simulate
outFreq=1 # frequency of ouput ( once per x days )
mutation=0 # indicates neutral (0) or deleterious (1) mutation
aR0=7.3936 # nucleoid replication constant
kD=0.023105 # mitophagy rate constant
selectivity=1.0 # amplification factor of selective mitophagy for mitochondria with RmMito >= 0.8
VFmax=86051 # fission Vmax
afusion=0.122728375 # fusion rate constant

cd $workingDir
programName="aMitoff"

if [ -e $programName ]; then
	rm $programName
fi

randCppPath="$workingDir/RandomLib/Random.cpp"
g++ -I$workingDir -funroll-loops mitoff.cpp $randCppPath -o $programName

for i in ${cellNum[*]}  # loop through the folder
do
	echo "simulating cell $i"
	./$programName $timeLimit $outFreq $aR0 $mutation $kD $selectivity $VFmax $afusion $i $workingDir
done
