# Supplementary material for: Mathematical Modeling of the Role of Mitochondrial Fusion and Fission in Mitochondrial DNA Maintenance
Source: PLoS One. 2013 Oct 11;8(10):e76230. doi: 10.1371/journal.pone.0076230 (PMC3795767; doi:10.1371/journal.pone.0076230)
Supplement: Code S1 — (ZIP) [file pone.0076230.s008.zip › mitoFusionFission/setUpRandLib.sh]

#!bin/bash

wget http://sourceforge.net/projects/randomlib/files/distrib/archive/Random-2010-01.tgz/download

tar -xvf Random-2010-01.tgz

cp ./RandomLib/Random.cpp ./
